# Supplementary material for: SpliceAI-10k calculator for the prediction of pseudoexonization, intron retention, and exon deletion
Source: Bioinformatics. 2023 Apr 6;39(4):btad179. doi: 10.1093/bioinformatics/btad179 (PMC10125908; doi:10.1093/bioinformatics/btad179)
Supplement: btad179_Supplementary_Data [file btad179_supplementary_data.zip]

Archive with 3 entries (3 files):
- SAI10kcalc_supp_file2_final.xlsx
- SAI10kcalc_supp_tables_final.xlsx
- SAI10kcalc_supp_file1_final.pdf
